# Supplementary material for: Aerosols chemical composition, light extinction, and source apportionment near a desert margin city, Yulin, China
Source: PeerJ. 2020 Feb 14;8:e8447. doi: 10.7717/peerj.8447 (PMC7025702; doi:10.7717/peerj.8447)
Supplement: Data S1 [file peerj-08-8447-s008.xlsx]

## Sheet: PM2.5
date	EMS	mass concentration/(ug/m3)	TC	OC	EC	OC1	OC2	OC3	OC4	EC1	EC2	EC3	OP2	Na	NH4	K	Mg	Ca	F	Cl	NO3	SO4	EHS	mass concentration/(ug/m3)	TC	OC	EC	OC1	OC2	OC3	OC4	EC1	EC2	EC3	OP2	Na	NH4	K	Mg	Ca	F	Cl	NO3	SO4	EPA	mass concentration/(ug/m3)	TC	OC	EC
2013-12-01	YL-PM2.5-001	85.7546	30.4077	24.0097	6.39809	1.27962	4.34396	6.88636	6.51595	10.8767	0.505112	0	4.98377	3.33879	4.68152	0.718195	0.120733	3.40649	0.544429	5.28181	5.11594	14.0491	YL-PM-2.5-002	112.418	47.9581	36.7539	11.2042	2.1466	6.911	9.86038	8.35951	19.9826	0.69808	0	9.47644	4.09291	7.71541	1.09861	0.0911614	1.73791	0.530606	7.66224	7.29058	21.1465	YL-PM2.5-003	41.0753	32.4723	23.6349	8.8374
2013-12-02	YL-PM2.5-004	81.5493	29.3432	22.9328	6.41041	1.34602	4.22313	6.3431	6.44406	10.5326	0.454281	0	4.57646	3.15042	4.21408	0.689014	0.084507	3.26761	0.513803	6.17915	5.08901	11.9459	YL-PM2.5-005	79.1255	29.1655	22.4091	6.75643	1.44901	4.39757	5.77919	5.40851	11.4741	0.623411	0.0336979	5.37481	3.1543	5.18984	0.735684	0	2.02764	0.511707	4.51396	6.1433	13.9013	YL-PM2.5-006	63.9146	23.0841	17.4215	5.66261
2013-12-03	YL-PM2.5-007	64.6154	26.6485	19.9655	6.68302	1.28648	4.02652	6.21521	5.61374	9.0722	0.434396	0	2.82358	3.86238	0.963357	0.526993	0.101818	3.8607	0.727832	4.0235	2.25343	4.5835	YL-PM2.5-008	72.3803	36.2439	27.3736	8.87031	2.03934	5.81958	7.94183	6.89729	12.9987	0.54714	0	4.67556	4.65399	3.06287	0.922693	0.0310895	1.94865	0.663983	7.67467	4.21596	7.93727
2013-12-04	YL-PM2.5-010	51.5299	19.9071	16.1216	3.7855	0.81355	2.75611	5.13034	3.75229	7.12271	0.332061	0	3.66928	3.93713	3.08317	0.475104	0.120167	2.23421	0.519054	3.3185	5.99444	8.95911	YL-PM2.5-011	58.9335	20.4172	16.1816	4.23567	0.959643	2.84584	4.66585	3.70621	7.87569	0.364002	0	4.00403	4.21108	4.41662	0.770637	0.0432133	1.39446	0	3.23712	7.99446	12.1053	YL-PM2.5-012	46.3466	18.9129	14.6817	4.23119
2013-12-05	YL-PM2.5-013	73.4266	25.6294	20.45	5.17934	1.28648	3.94298	5.83094	6.04813	7.98621	0.534642	0	3.34151	3.80364	2.8386	0.602517	0.111888	3.32308	0.657902	4.68196	5.55021	9.08252	YL-PM2.5-014	68.3463	26.4692	21.1109	5.35827	1.52609	4.20523	5.76523	4.56132	9.97046	0.440871	0	5.05306	3.94833	4.25266	0.659759	0.0238467	1.66246	0.62626	4.09312	6.04627	11.0978	YL-PM2.5-015	48.4094	27.6886	19.9623	7.72629
2013-12-06	YL-PM2.5-016	63.4855	21.5786	15.8453	5.73337	1.09876	3.00713	5.0229	4.1885	7.81523	0.446112	0	2.52797	3.97344	0.473582	0.351314	0.146611	3.5491	0.499032	2.79557	1.42407	5.03734	YL-PM2.5-017	46.1326	23.3968	17.5064	5.89045	1.58399	3.82797	4.88396	3.92697	8.76143	0.412497	0	3.28347	3.92707	1.09945	0.383978	0.0751381	1.65249	0.514917	3.64199	1.71547	6.72155	YL-PM2.5-018	60.7911	25.9817	19.177	6.80473
2013-12-07	YL-PM2.5-019	106.276	39.4864	29.9064	9.58005	1.86603	6.04792	8.78032	8.66369	13.462	0.583133	0.0833047	4.54844	3.68536	1.84714	0.670014	0.172385	5.547	0.575732	5.20614	4.07866	7.27978	YL-PM2.5-020	93.1488	44.6917	34.0107	10.681	2.67853	7.17581	9.65592	9.2095	15.4098	0.56216	0	5.29092	4.15502	4.02325	0.975502	0	1.34588	0.557509	8.12623	4.25965	9.83419	YL-PM2.5-021	63.7509	30.0698	23.0882	6.9817
2013-12-08	YL-PM2.5-022	93.8547	35.4959	28.0599	7.43597	1.65058	5.00177	8.5697	8.03618	11.5207	0.58354	0.133381	4.8017	3.81844	2.56369	0.697207	0.106145	4.15587	0.668156	3.85307	5.92346	8.24413	YL-PM2.5-023	83.1334	36.1833	27.7192	8.46414	1.92213	5.37861	7.60424	7.46935	13.2189	0.522686	0.0674433	5.34488	4.02879	4.3331	0.899365	0.0248412	1.7976	0.744672	5.40183	6.8302	10.413	YL-PM2.5-024	65.8725	8.89536	6.79552	2.09983
2013-12-09	YL-PM2.5-025	30.3177	10.6424	8.62943	2.01298	0.676494	1.53449	3.46497	2.09548	2.54098	0.313497	0.0164999	0.857993	3.40221	0.346961	0.155249	0.0176796	2.32541	0.638674	0.383978	1.61878	4.32762	YL-PM2.5-026	23.3954	9.03568	7.27142	1.76427	0.593585	1.35205	2.60518	1.91266	2.34136	0.230839	0	0.807935	3.67978	0.730987	0.19931	0	0.979434	0.518427	1.15997	1.71981	5.02747	YL-PM2.5-027	29.2042	13.5376	9.68405	3.85352
2013-12-10	YL-PM2.5-029	32.6025	13.1869	9.3541	3.83282	0.641617	1.84043	3.20809	2.54958	4.6264	0.320809	0	1.11439	3.52249	0.747949	0.251202	0.0282885	1.80764	0.525035	1.78388	1.63168	4.67779	YL-PM2.5-030	30.5965	16.3219	12.407	3.9149	1.14848	2.53169	3.77239	2.85863	5.71727	0.293408	0	2.09577	3.68786	1.32996	0.294175	0	0.764632	0.655719	3.49305	2.12772	5.62246	YL-PM2.5-031	28.9621	26.2976	19.7937	6.50388
2013-12-11	YL-PM2.5-032	69.4751	26.3503	20.5918	5.75845	1.30349	4.42196	5.74195	5.80795	8.57993	0.494996	0	3.31647	3.78232	1.17293	0.561326	0.0707182	3.02928	0.535359	3.95193	2.65193	4.60994	YL-PM2.5-033	54.6778	24.2064	18.7757	5.43071	1.40735	3.84123	4.934	4.20549	9.4044	0.413926	0	4.38761	3.48995	2.22259	0.593763		1.30229	0.557173	4.86819	3.82647	6.14387	YL-PM2.5-034	62.0833	18.0023	14.3818	3.62048
2013-12-12	YL-PM2.5-035	68.3731	25.8674	20.2586	5.6088	1.3729	4.05173	6.22828	5.52508	8.10346	0.585994	0	3.08065	3.54558	1.23927	0.368022	0.130154	3.7683	0.587938	3.52258	3.37391	5.21178	YL-PM2.5-036	68.1342	21.0702	16.8294	4.24075	1.31897	3.40596	4.69154	3.90684	7.34619	0.384005	0.0166959	3.50613	3.79147	2.14843	0.451712	0.0162124	1.63466	0.556254	3.43312	4.2376	6.33962	YL-PM2.5-037	48.0447	10.6849	8.99261	1.69234
2013-12-13	YL-PM2.5-038	186.769	20.7495	17.0584	3.69101	1.72912	2.5438	4.05678	6.11843	5.81916	0.482159	0	2.61031	5.39053	0.969359	0.304735	0.689694	11.7588	0.514206	5.48747	2.84624	10.0056	YL-PM2.5-039	103.192	15.8173	13.7283	2.08908	0.862161	1.9896	4.24448	4.74188	3.6476	0.3316	0	1.89012	4.75226	1.10146	0.393616	0.575711	6.1796	0.502984	4.3431	2.22068	8.95489	YL-PM2.5-040	108.75	19.3299	15.2175	4.11239
2013-12-14	YL-PM2.5-041	150	30.7667	25.4713	5.29543	1.66262	5.15411	6.7336	8.71211	7.8143	0.598542	0.0914439	3.20885	4.90418	1.40947	0.597214	0.510306	8.73872	0.683008	6.9415	3.24067	9.13538	YL-PM2.5-042	105.606	25.8172	21.0288	4.78841	1.50684	3.78384	5.89342	7.14912	6.99844	0.468795	0.0167427	2.69557	4.49054	2.01654	0.521374	0.501191	6.3972	0.620042	5.89264	3.00715	9.25746	YL-PM2.5-043	117.84	12.12	10.0475	2.0725
2013-12-15	YL-PM2.5-044	141.226	18.8541	15.7284	3.12572	0.931065	2.34429	4.40593	5.70277	4.98785	0.482159	0	2.34429	4.91309	0.96546	0.416156	0.602228	9.42841	0.539833	3.50529	2.94708	8.13036	YL-PM2.5-045	109.167	19.5946	16.5915	3.00307	0.812985	2.356	5.59134	5.34247	5.06042	0.43138	0	2.48873	4.47278	1.14333	0.528889	0.537222	6.85444	0.507778	4.45	3.20722	8.16	YL-PM2.5-046	97.9875	19.7476	15.2679	4.47971
2013-12-16	YL-PM2.5-047	56.0224	24.8281	19.2104	5.61767	1.35426	3.44416	7.1224	4.76498	7.62398	0.518297	0	2.52461	3.73725	0.884034	0.343417	0.140056	3.48067	0.482353	3.93782	1.33109	4.54678	YL-PM2.5-048	42.4754	21.926	17.2888	4.63723	1.29372	3.2259	5.79653	3.96517	7.27507	0.369634	0	3.00748	4.06357	0.962025	0.599156	0.582278	1.87004	0.537834	3.15556	1.8121	5.40422	YL-PM2.5-049	38.8343	18.2017	14.0256	4.17607
2013-12-17	YL-PM2.5-050	38.75	16.8902	13.1073	3.78287	1.04527	2.72101	4.13129	3.16898	5.39225	0.43138	0	2.04076	4.29278	0.277222	0.510556	0.572778	1.99833	0.504444	1.88833	1.67389	4.62	YL-PM2.5-051	34.7645	17.7699	13.7659	4.00403	1.22437	2.89547	4.00403	3.24293	6.00604	0.397094	0	2.39911	3.99058	0.812742	0.518006	0.496399	1.15789	0.534072	2.01828	1.60997	5.3856	YL-PM2.5-052	34.1226	35.09	26.1182	8.97189
2013-12-18	YL-PM2.5-053	119.468	38.5546	29.7603	8.79432	2.03975	5.92697	8.00852	8.95316	12.924	0.618612	0.0835962	4.83186	3.88403	2.16583	0.968627	0.67395	4.66499	0.641457	5.31204	4.22913	7.03193	YL-PM2.5-054	106.341	48.6494	37.2113	11.4381	4.27888	7.02602	9.75651	9.67327	17.1655	0.74922	0	6.47659	4.03345	4.18397	1.09826	0.329477	2.76237	0.636098	9.30286	5.26606	9.42606	YL-PM2.5-055	86.3004	27.6353	21.3629	6.27243
2013-12-19	YL-PM2.5-056	145.41	41.4163	32.4673	8.94905	2.22481	6.07672	8.57548	10.3935	13.0998	0.821851	0.224141	5.19676	4.19527	2.52017	1.05313	0.596384	7.15104	0.58025	6.49847	6.00445	9.47538	YL-PM2.5-057	116.771	41.8979	32.7868	9.11114	3.80739	5.53651	7.94731	9.34391	14.4648	0.78143	0.0166262	6.15168	4.53389	5.03772	1.41851	0.471538	3.81072	0.674182	9.61225	7.42269	11.6186	YL-PM2.5-058	91.0167	29.5495	22.7636	6.78593
2013-12-20	YL-PM2.5-059	125.884	31.6304	24.9563	6.67416	1.90932	5.01829	6.62347	7.18106	10.1718	0.625174	0.10138	4.22415	4.58444	0.302122	0.894484	0.716266	7.51231	0.548232	4.04696	3.19604	5.80707	YL-PM2.5-060	90.7539	35.2939	27.5113	7.78268	2.5659	5.64159	7.66373	7.18793	11.657	0.577753	0	4.4521	4.41707	1.34623	0.981508	0.475107	4.22304	0.499573	5.63755	3.54083	7.25235	YL-PM2.5-061	85	40.6127	29.8229	10.7898
2013-12-21	YL-PM2.5-062	137.397	39.5197	30.863	8.65669	2.471	5.82567	7.51119	10.6859	12.3223	0.621841	0.0818212	4.36925	4.20548	1.9989	1.05863	0.617534	7.18247	0.669041	5.18082	6.06082	7.84822	YL-PM2.5-063	112.347	48.2888	37.3859	10.9029	4.87288	6.64929	8.70274	10.2836	16.9329	0.847458	0	6.87745	4.32251	3.34352	1.32769	0.430014	3.75116	0.629195	6.9719	6.68595	8.68486	YL-PM2.5-064	107.013	32.818	25.0698	7.74824
2013-12-22	YL-PM2.5-065	140.707	42.2166	33.3193	8.89729	2.28646	6.44515	8.30083	10.6701	13.4702	0.828426	0.215391	5.61673	4.4749	3.30707	1.20943	0.616366	6.50485	0.711234	6.77503	7.9652	10.9665	YL-PM2.5-066	118.447	45.5634	35.1418	10.4216	2.33616	7.60495	9.36121	11.4654	14.2986	0.497055	0	4.37409	4.23967	5.39528	1.54119	0.367822	3.40527	0.684605	8.87046	7.5626	10.8621	YL-PM2.5-067	90.4861	9.2589	7.29565	1.96325
2013-12-23	YL-PM2.5-068	105.944	15.7442	12.3716	3.37257	0.76801	1.83655	3.90684	3.75657	4.8752	0.601052	0	2.10368	4.09063	0.549371	0.54042	0.58014	6.14881	0.543217	1.85119	2.13203	7.83497	YL-PM2.5-069	63.8328	12.1873	10.256	1.93132	0.799168	1.81478	3.29657	2.74714	3.19667	0.332987	0	1.59834	3.74467	0.435958	0.382439	0.365714	3.67944	0.549129	1.45951	1.85477	7.12753	YL-PM2.5-070	62.883	11.5975	9.45717	2.14031
2013-12-24	YL-PM2.5-071	99.4429	13.5004	11.3889	2.11152	0.847934	1.86213	3.39174	3.59125	3.42499	0.382402	0	1.69587	0.185515	0	0.195543	0	0.0384401	0.509192	1.76546	1.98942	6.27298	YL-PM2.5-072	70.319	14.4477	12.2938	2.15391	0.960974	2.22018	3.42968	3.42968	4.04272	0.364507	0	2.25332	4.24355	0.363939	0.568655	0.589736	4.21859	0.51595	1.7853	2.04549	7.16394	YL-PM2.5-073	75.9722	15.7267	12.5746	3.15204
2013-12-25	YL-PM2.5-074	80.0847	23.5546	18.783	4.77162	1.41631	3.69252	5.10883	5.21	7.60424	0.522686	0	3.35531	3.85593	1.34463	0.558757	0.398305	4.52599	0.531638	3.67853	2.79548	6.90904	YL-PM2.5-075	57.0526	23.372	19.3146	4.05741	1.77721	4.07418	5.02985	4.34244	7.77951	0.368856	0	4.09095	3.81137	2.22653	0.573754	0.264982	2.84407	0.577684	4.30372	2.81095	7.3746	YL-PM2.5-076	44.7018	8.00524	6.52646	1.47878
2013-12-26	YL-PM2.5-077	63.2964	12.6155	10.4	2.21557	0.727501	1.75262	3.25722	3.02574	3.55484	0.297614	0	1.63688	3.92742	0.303047	0.426039	0.440997	4.70305	0.520222	1.65152	1.77008	5.59501	YL-PM2.5-078	39.4574	12.0385	10.0753	1.9632	0.814914	1.81504	3.01889	2.77812	3.42634	0.185208	0	1.64835	4.21705	0.739845	0.513488	0.336744	4.15194	0.628217	1.93612	2.04713	5.13054	YL-PM2.5-079	26.9559	7.94173	6.52654	1.41519
2013-12-27	YL-PM2.5-080	35.5226	12.9154	10.5043	2.4111	0.758737	1.80411	3.82741	2.74832	3.45647	0.320356	0	1.36573	3.7904	0.188701	0.518644	0.234463	3.16836	0.546328	1.30395	1.07853	4.21356	YL-PM2.5-081	35.6028	11.6748	9.67533	1.99946	0.915005	1.89779	2.72807	2.54168	3.30419	0.288057	0	1.59279	3.53021	0	0.493617	0.247376	2.72511	0.54922	1.01333	1.40879	5.17957	YL-PM2.5-082	20.6272	24.1244	18.5087	5.61574
2013-12-28	YL-PM2.5-083	54.7814	24.9526	19.0939	5.85871	1.63195	4.06356	5.36913	4.30836	9.07366	0.505906	0	3.72085	3.38743	0.763388	0.589617	0.234973	3.04317	0.52459	2.38197	1.50437	4.11913	YL-PM2.5-084	50.625	26.6958	20.9883	5.70749	2.09053	4.46312	5.40884	4.08152	10.2536	0.398197	0	4.94428	3.515	1.47	0.582778	0.180556	2.14556	0.579444	3.04056	2.05611	5.61944	YL-PM2.5-085	44.854	22.3661	17.5374	4.82866
2013-12-29	YL-PM2.5-086	89.3007	34.6682	27.3837	7.28449	2.2221	5.48008	7.48498	7.20096	11.6452	0.634887	0	4.99556	3.7007	2.22266	0.810629	0.30042	3.86853	0.552727	5.68839	3.34657	6.15161	YL-PM2.5-087	86.8163	44.2317	35.1173	9.1144	4.1551	6.23264	9.19818	7.50598	16.3858	0.753949	0	8.02537	4.1021	4.22833	1.11304	0.19467	1.99944	0.537447	9.33745	4.44264	9.04909	YL-PM2.5-088	48.7018	25.5664	19.8629	5.70352
2013-12-30	YL-PM2.5-089	61.9611	25.4536	19.6883	5.76527	1.66146	4.20349	5.48282	4.91792	8.77251	0.415365	0	3.42261	3.41307	1.0025	0.713213	0.262587	3.22281	0.535744	3.2395	1.85591	4.31321	YL-PM2.5-090	58.2639	28.7531	22.6143	6.13887	2.04076	4.76177	5.92318	4.64563	10.8675	0.514337	0	5.24292	3.44278	1.78556	0.810556	0.180556	2.11444	0.556667	3.97778	2.46722	5.45389
2014-04-01	YL-PM2.5-092	64.2361	18.0848	14.7831	3.30171	0.846168	3.56718	4.09811	3.5174	5.44202	0.613887	0	2.75419	3.61778	1.62111	0.569444	0.283333	3.605	0.218333	1.94333	3.96667	8.62167	YL-PM2.5-093	55.4628	15.6452	13.2677	2.37754	0.897813	3.2421	3.95703	2.82645	4.27292	0.448906	0	2.34429	3.39207	1.82436	0.461517	0.256646	2.94447	0.2611	1.08281	4.10077	9.38232	YL-PM2.5-094	46.4161	13.7831	11.7048	2.07827
2014-04-02	YL-PM2.5-095	60.1671	17.0038	14.4083	2.59549	1.03154	3.261	4.02633	3.1279	5.20761	0.349393	0	2.96152	3.50028	1.43287	0.588858	0.366574	2.97827	0.199443	2.77159	3.49359	8.3571	YL-PM2.5-096	71.2963	21.1044	18.2064	2.89799	1.39369	4.29168	5.15443	4.02621	5.70749	0.530929	0	3.34043	4.7237	1.68444	0.495556	0.348148	3.71704	0.225926	1.94296	4.11037	10.8793	YL-PM2.5-097	44.9554	13.7251	11.6261	2.09894
2014-04-03	YL-PM2.5-098	60.7392	19.6099	15.9279	3.68207	1.0663	3.46548	4.36517	3.69873	6.54775	0.466507	0	3.33219	3.57099	0.360391	0.483124	0.479219	3.19944	0.261088	2.1166	3.10404	5.64017	YL-PM2.5-099	68.6096	21.3416	18.0027	3.33881	1.01507	3.37237	5.03338	4.08543	7.42424	0.41106	0	4.49649	3.63876	0.370225	0.480337	0.434831	3.17697	0.125843	1.56292	3.58146	5.73764	YL-PM2.5-100	27.9443	10.1228	8.82415	1.29865
2014-04-04						1.05184	3.30578	4.97537	3.55622	5.91034	0.417397	0	3.03865										YL-PM2.5-102	54.5391	16.9479	14.9471	2.00079	0.807042	2.87509	4.20334	3.21135	5.54841	0.302641	0	3.85026	3.25911	0.527516	0.540464	0.385081	2.92076	0.251654	1.6608	3.75735	5.41928	YL-PM2.5-103	51.1727	12.9902	10.3242	2.66596
2014-04-05	YL-PM2.5-104	75.5741	22.4453	18.6712	3.77414	0.947691	3.72426	4.90472	4.72183	7.69791	0.448906	0	4.37268	3.35365	0.236047	0.581768	0.370772	4.2984	0.307864	2.03869	2.49965	4.6547	YL-PM2.5-105	72.3994	23.3119	19.7497	3.56223	1.22607	3.8439	5.46761	4.67232	7.67122	0.430781	0	4.53977	3.23107	0.421082	0.544244	0.33509	3.70985	0.253537	2.32899	2.73176	4.64133	YL-PM2.5-106	52.1558	18.7911	15.7174	3.0737
2014-04-06	YL-PM2.5-107	91.9276	23.8835	19.7851	4.09835	0.980944	4.02353	5.13749	4.85484	8.37127	0.515411	0	4.78834	3.01406	3.42436	0.861795	0.287822	3.16882	0.120251	1.81211	6.56367	11.9432	YL-PM2.5-108	91.6667	22.8963	19.7771	3.11921	1.06186	4.5129	5.15997	4.59585	7.00162	0.564112	0	4.44653	3.32278	4.17222	0.766667	0.294444	3.47167	0.215	1.61	7.51111	14.1539	YL-PM2.5-109	86.4677	19.3489	16.3313	3.01756
2014-04-07	YL-PM2.5-110	97.4627	28.0818	23.0716	5.01015	1.33723	4.95666	6.00861	5.08146	10.2699	0.427913	0	5.68767	3.65134	4.24299	1.69493	0.309851	3.99224	0.264478	3.92597	5.46507	16.6967	YL-PM2.5-111	84.6154	26.2476	21.9871	4.26043	1.3366	4.77836	6.04813	4.87861	8.75476	0.451104	0	4.94544	3.41315	4.67413	0.925874	0.208671	2.51413	0.179021	2.74406	5.45678	15.6369	YL-PM2.5-112	74.2094	21.5077	17.5789	3.9288
2014-04-08	YL-PM2.5-113	85.8209	23.6422	19.2382	4.40394	1.21242	4.24347	4.7427	4.49308	8.39779	0.552721	0	4.54657	3.62209	4.23403	0.871642	0.312239	3.25672	0.180299	2.30746	4.44418	16.2466	YL-PM2.5-114	74.9482	20.5859	17.1398	3.44609	1.40152	3.61922	4.48487	3.12457	7.30439	0.651295	0	4.5096	3.32974	4.58026	0.818772	0.2098	2.47343	0.249551	1.51222	5.1412	16.2761	YL-PM2.5-115	50.8603	13.6149	10.7044	2.91043
2014-04-09	YL-PM2.5-116	76.0642	13.038	10.3537	2.68428	0.666903	2.40085	3.20113	2.30082	4.11813	0.350124	0	1.78397	3.52547	4.50468	0.713468	0.26462	3.39149	0.195394	1.3538	5.23768	17.3158	YL-PM2.5-117	70.5882	12.3474	9.60357	2.74388	0.803086	2.45945	3.0283	1.92406	3.58042	0.435005	0.117117	1.38867	3.51429	4.69692	0.743978	0.245378	2.32493	0.20112	1.1591	5.41737	17.5479	YL-PM2.5-118	62.6489	11.3683	9.05779	2.31049
2014-04-10	YL-PM2.5-119	84.4056	17.7768	14.0176	3.7592	1.06928	3.52529	4.17689	2.79016	5.79752	0.300736	0.116953	2.45601	3.36783	8.84364	0.925315	0.144336	1.39524	0.101259	3.03944	14.9359	21.7572	YL-PM2.5-120	75.1058	17.9273	14.5238	3.40349	1.11203	3.36979	4.07744	3.1676	5.99822	0.202187	0	2.79692	3.96897	8.50268	0.999154	0.157405	1.55543	0.106629	2.76953	14.5016	20.7368	YL-PM2.5-121	82.9337	15.9728	12.7715	3.2013
2014-04-11	YL-PM2.5-122	122.392	23.2189	17.8025	5.41636	0.839037	4.54409	4.96777	3.8712	8.69774	0.240912	0.0581511	3.58045	3.56161	13.6684	1.32907	0.211405	1.29736	0.292629	4.06287	24.7672	32.1747	YL-PM2.5-123	119.668	20.682	15.7514	4.93058	0.843824	4.03712	4.33494	3.54075	7.51169	0.330911	0.0827278	2.99475	3.30083	13.6244	1.23767	0.190582	1.06205	0.155679	3.60443	24.8681	31.1258	YL-PM2.5-124	118.806	20.6919	15.7842	4.90768
2014-04-12	YL-PM2.5-125	75.4313	16.9172	12.927	3.99021	0.692516	3.49556	3.578	2.73709	5.88639	0.494654	0.0329769	2.42381	3.2795	6.67108	0.743685	0.155141	1.66957	0.175017	1.18482	9.90642	18.2051	YL-PM2.5-126	77.4015	15.5536	12.1523	3.40132	0.693473	3.20319	3.46737	2.54273	5.30012	0.313714	0.0330225	2.24553	3.40511	8.22336	0.860263	0.16199	1.16268	0.122737	2.2264	13.035	22.0987	YL-PM2.5-127	68.9965	16.5176	13.3596	3.15802
2014-04-13	YL-PM2.5-128	65.5076	21.7153	17.1961	4.51917	0.963647	4.25334	4.96777	3.55553	7.41011	0.498438	0.0664584	3.45584	3.4765	3.92935	0.92573	0.191933	2.00946	0.188595	3.13046	4.42837	14.6843	YL-PM2.5-129	57.7298	13.6263	10.9476	2.67868	0.615597	2.91161	3.36082	2.12963	4.1428	0.415944	0.0499132	1.92998	2.77047	5.21616	0.590529	0.0902507	0.782173	0.0986072	1.71755	5.80446	16.683	YL-PM2.5-130	53.0726	12.7801	9.99385	2.78626
2014-04-14	YL-PM2.5-131	99.023	13.8382	11.304	2.53423	0.666903	2.75097	3.40121	2.33416	4.05144	0.600213	0.0333452	2.15076	2.98172	4.09993	0.601814	0.266853	3.23685	0.137893	0.983112	5.28793	16.4818	YL-PM2.5-132	63.4656	10.8403	9.06126	1.779	0.56529	2.36092	3.10909	1.779	2.5438	0.482159	0	1.24696	3.14572	4.20988	0.529715	0.219068	1.9048	0.0462074	0.784969	4.64384	16.1626	YL-PM2.5-133	86.6109	19.6766	16.4277	3.24888
2014-04-15	YL-PM2.5-134	59.2902	11.788	10.1253	1.66262	0.640107	2.94283	3.3668	1.89538	2.62693	0.282645	0.0332523	1.28021	3.09395	2.86207	0.457342	0.129993	1.25344	0.0300626	1.63285	6.68977	8.28392	YL-PM2.5-135	34.7917	10.9006	9.29126	1.60938	0.9789	2.5385	3.28512	1.65915	2.12372	0.248873	0.0663661	0.829576	3.1725	3.13833	0.488889	0.11	0.603611	0.0252778	1.73222	7.35722	8.62972	YL-PM2.5-136	32.9876	6.75778	5.81598	0.941793
2014-04-16	YL-PM2.5-137	38.5794	15.1243	11.9469	3.17738	0.728943	3.05298	3.75337	2.43883	4.65228	0.418473	0.0793738	1.97275	3.61504	3.11643	0.511421	0.130362	1.50474	0.111978	2.77437	5.70585	9.52145	YL-PM2.5-138	39.4976	15.0592	11.8712	3.188	0.7224	3.04842	3.74482	2.41588	4.62701	0.419064	0.0816531	1.93973	3.64047	3.26811	0.397767	0.163015	1.49616	0.103001	1.81382	6.21438	10.3227	YL-PM2.5-139	35.6841	15.1209	11.8951	3.22573
2014-04-17	YL-PM2.5-140	66.6436	14.7731	11.5971	3.17599	0.701853	3.00763	3.68883	2.34504	4.52854	0.415884	0.0853435	1.85378	3.46352	1.48793	0.49154	0.345631	2.58641	0.196949	2.54757	4.1276	8.41221	YL-PM2.5-141	57.5	14.6974	11.5131	3.18435	0.694798	3.00092	3.67762	2.32038	4.49999	0.416178	0.0875649	1.81938	3.42	1.77944	0.458889	0.334444	2.30833	0.142222	1.715	4.02222	8.68667	YL-PM2.5-142	56.7568	14.5709	11.3892	3.18167
2014-04-18	YL-PM2.5-143	45.3915	14.4749	11.2893	3.18561	0.677326	2.97293	3.63738	2.25983	4.4211	0.414748	0.09158	1.74181	3.30755	3.46778	0.493971	0.182952	1.6377	0.167429	1.27845	5.5246	11.9523	YL-PM2.5-144	40.43	14.3889	11.1971	3.19176	0.669777	2.96411	3.6236	2.23351	4.38937	0.414753	0.0937435	1.7061	7.00971	6.73564	0.778363	0.421637	2.64799	0.135368	1.59223	10.9126	23.4363	YL-PM2.5-145	39.6384	14.3326	11.128	3.2046
2014-04-19	YL-PM2.5-146	56.609	14.1673	10.9743	3.19301	0.652382	2.93625	3.58352	2.17323	4.31081	0.413328	0.0977401	1.62887	3.2609	0.535917	0.518201	0.415779	2.50187	0.167197	3.5892	2.89439	5.0591	YL-PM2.5-147	42.7778	14.1203	10.9122	3.20804	0.646617	2.93555	3.57963	2.15285	4.29094	0.41448	0.100182	1.59756	2.86833	0.353889	0.366111	0.324444	1.70111	0.203333	1.995	3.02056	4.57611	YL-PM2.5-148	48.6373	14.1123	10.8801	3.23219
2014-04-20	YL-PM2.5-149	45.9818	14.0155	10.7793	3.23617	0.634522	2.93208	3.56928	2.1102	4.2478	0.416517	0.105045	1.5332	2.87966	1.2014	0.423201	0.246541	1.91083	0.206848	1.74927	3.79259	6.30217	YL-PM2.5-150	32.1005	13.8992	10.6636	3.23562	0.625567	2.91704	3.54789	2.0792	4.20686	0.415651	0.107011	1.4939	2.85946	1.17348	0.34836	0.17753	1.09867	0.174738	0.796092	3.51989	6.50216	YL-PM2.5-151	31.7394	13.7069	10.4898	3.21714
2014-04-21	YL-PM2.5-152	37.8472	13.6393	10.4115	3.22779	0.606466	2.88107	3.49798	2.01325	4.11673	0.413064	0.110697	1.4127	2.90722	0.222778	0.352222	0.172778	1.56833	0.0983333	1.14444	1.89	4.37	YL-PM2.5-153	30.1038	13.4962	10.2756	3.22056	0.596365	2.86025	3.4696	1.97846	4.06776	0.411353	0.112409	1.37097	3.39377	0.436263	0.29564	0.162768	1.70519	0.137855	1.49426	2.16637	4.97606	YL-PM2.5-154	28.9674	13.4189	10.1899	3.22896
2014-04-22	YL-PM2.5-155	50.5923	13.3972	10.1463	3.25092	0.584405	2.85831	3.461	1.93622	4.02618	0.413651	0.117413	1.30632	3.3193	1.59052	0.599861	0.292125	2.24	0.0981185	1.09659	3.46425	9.06648	YL-PM2.5-156	39.6636	13.3752	10.1021	3.27313	0.579578	2.86334	3.46392	1.9189	4.01359	0.415685	0.120194	1.27634	2.58697	2.20294	0.410371	0.194534	1.50077	0.153609	0.634618	3.32109	8.47092	YL-PM2.5-157	40.1547	13.3248	10.0362	3.28864
2014-04-23	YL-PM2.5-158	46.8293	13.1076	9.84476	3.26281	0.56023	2.82551	3.41184	1.85216	3.92129	0.412799	0.123744	1.19502	3.31707	3.19721	0.543554	0.208502	1.36753	0.095331	1.42997	3.70509	13.2181	YL-PM2.5-159	44.1054	12.9479	9.69696	3.25092	0.549492	2.80092	3.37896	1.81529	3.86746	0.410512	0.125243	1.1523	6.51761	6.21248	0.899861	0.370596	2.14202	0.112621	1.82302	7.15506	24.3107
2014-04-24	YL-PM2.5-161	140.852	12.8448	9.56326	3.28156	0.537179	2.79857	3.36972	1.77181	3.82439	0.41281	0.130347	1.08599	3.59665	0.90838	0.43324	0.69162	6.07291	0.0469274	1.46732	2.28659	8.9595	YL-PM2.5-162	120.098	12.7838	9.48906	3.29473	0.530586	2.79542	3.36269	1.74862	3.79997	0.413681	0.132833	1.05175	4.30252	0.657143	0.492157	0.704482	5.6549	0.0526611	1.47843	2.37815	9.28431	YL-PM2.5-163	131.933	12.3611	9.05973	3.30142
2014-04-25	YL-PM2.5-164	95.2216	12.4503	9.18418	3.2661	0.508691	2.74271	3.29285	1.67356	3.68837	0.408532	0.135555	0.966359	3.11634	0.326316	0.4759	0.399446	3.72576	0.06759	1.65817	1.9928	5.7036	YL-PM2.5-165	91.4226	12.4405	9.14766	3.29285	0.504174	2.7509	3.29942	1.65719	3.67911	0.411097	0.138612	0.935971	3.67755	0.502092	0.332775	0.43431	3.37378	0.0959554	2.15927	1.70488	6.09763	YL-PM2.5-166	91.4106	12.0373	8.73321	3.3041
2014-04-26	YL-PM2.5-167	119.078	12.273	8.96528	3.3077	0.48907	2.73474	3.27347	1.60448	3.6167	0.411389	0.143135	0.863526	3.34088	0.432704	0.471838	0.534451	5.53347	0.326485	2.41118	3.23298	5.30482	YL-PM2.5-168	85.8333	12.1001	8.8091	3.29097	0.477983	2.70675	3.23667	1.56653	3.55925	0.408535	0.144343	0.821157	2.97389	0.486111	0.465	0.352778	3.59167	0.201111	1.97222	3.07	5.05778	YL-PM2.5-169	97.0056	11.7153	8.4085	3.30677
2014-04-27	YL-PM2.5-170	71.875	11.9077	8.6088	3.29887	0.461923	2.68496	3.20401	1.51069	3.48957	0.407969	0.148549	0.747215	3.65111	0.702778	0.595	0.368333	4.03611	0.28	2.16722	4.20444	5.05944	YL-PM2.5-171	57.1727	11.8444	8.53235	3.31202	0.455157	2.68152	3.19656	1.4869	3.46435	0.408821	0.151072	0.712222	3.12758	0.760446	0.444011	0.281337	3.13092	0.198886	1.15822	4.75487	4.89415	YL-PM2.5-172	58.6111	11.5146	8.17047	3.34416
2014-04-28	YL-PM2.5-173	139.763	11.6514	8.3315	3.31994	0.439052	2.65967	3.16381	1.4309	3.39447	0.408253	0.155289	0.638073	3.89916	1.1766	0.577159	0.485794	4.34819	0.18663	4.91198	4.28635	7.14763	YL-PM2.5-174	49.9306	11.5229	8.20821	3.31467	0.429802	2.64138	3.13869	1.39901	3.3502	0.406836	0.156961	0.599329	3.76222	1.52611	1.08	0.315	3.55889	0.323889	2.89333	4.78222	6.85056	YL-PM2.5-175	60.9517	10.6641	7.47538	3.18874
2014-04-29	YL-PM2.5-176	104.033	11.3462	8.01905	3.32718	0.414317	2.62324	3.11034	1.34503	3.28508	0.406835	0.161391	0.526117	3.07149	1.63004	0.636996	0.42726	4.9274	0.253686	2.82337	4.30209	7.47149	YL-PM2.5-177	80.8067	11.2499	7.91876	3.33114	0.406276	2.61233	3.09399	1.31707	3.25019	0.406552	0.163497	0.489095	3.28122	2.1363	0.579694	0.377747	3.88428	0.270932	1.57274	5.32072	9.70737	YL-PM2.5-178	69.1489	11.3541	7.85634	3.49776
2014-04-30	YL-PM2.5-179	139.847	11.0572	7.71819	3.33905	0.390193	2.59051	3.06128	1.26116	3.1804	0.405985	0.167708	0.415049	3.13713	1.74131	0.540751	0.483449	5.54381	0.244784	2.42058	3.83755	9.35688	YL-PM2.5-180	128.9	10.9762	7.62851	3.34766	0.382684	2.58319	3.04917	1.23491	3.14989	0.406266	0.170051	0.378553	2.97159	1.91866	0.437326	0.49805	5.66908	0.183287	1.15153	3.65682	9.58217	YL-PM2.5-181	122.384	9.03611	7.54391	1.4922
2014-07-01	YL-PM2.5-187	59.8793	10.5675	8.7297	1.83783	0.342341	2.2072	2.60359	2.01801	3.07206	0.324323	0	1.55855	1.93876	1.40543	0.388235	0	3.55988	0.0220211	0.573756	2.18582	6.34208	YL-PM2.5-186	51.3761	9.58302	8.18897	1.39405	0.306867	2.29712	2.23575	1.97272	2.41987	0.350705	0	1.37652	1.89681	1.39185	0.263339	0	3.0353	0.0918899	0.337321	3.01358	6.73938
2014-07-03	YL-PM2.5-189	39.7141	9.58005	7.8723	1.70775	0.34988	1.89935	2.42417	1.53281	3.1156	0.258245	0	1.66609	1.65802	2.07503	0.294282	0	1.88089	0.027894	0.272524	2.12385	8.03738	YL-PM2.5-190	36.7905	7.84394	6.5715	1.27244	0.276254	1.85844	1.90867	1.24733	2.3356	0.217655	0	1.28081	1.8021	2.38178	0.296847	0	1.17253	0.0229853	0.208549	1.92095	8.74366	YL-PM2.5-191	31.0686	7.67649	6.44216	1.23433
2014-07-05	YL-PM2.5-192	59.1097	8.63996	7.04058	1.59938	0.288548	2.07755	1.90442	1.30259	2.81128	0.255571	0	1.46747	1.64527	7.31153	0.628019	0	1.09013	0.016011	0.162319	1.75017	26.328	YL-PM2.5-193	55.8009	7.53266	6.27652	1.25614	0.284725	2.01401	1.64136	1.15984	2.21081	0.221918	0	1.17659	1.74497	6.98633	0.626148	0	1.21332	0.0218717	0.176095	1.54476	25.1928	YL-PM2.5-194	52.9593	7.2174	6.02404	1.19336
2014-07-07	YL-PM2.5-196	48.2625	10.709	8.55375	2.15521	0.327055	2.15521	2.3984	1.69398	3.93305	0.201265	0	1.9791	1.81397	2.80042	0.449	0	1.61207	0.0873289	0.517515	2.98491	10.626	YL-PM2.5-195	39.8218	15.5321	13.7472	1.78493	0.352072	1.89137	2.51363	7.22158	3.33241	0.221069	0	1.76855	1.81604	2.93434	0.436189	0	1.08348	0	0.54366	2.73859	10.0271	YL-PM2.5-197	35.0975	8.52684	6.89634	1.6305
2014-07-09	YL-PM2.5-198	68.5704	9.54349	8.03009	1.5134	0.330797	2.10056	2.43136	1.67052	2.77042	0.239828	0	1.49686	1.82015	1.52551	0.35334	0	0.54081	0.0246452	0.414815	1.5316	5.53077	YL-PM2.5-199	59.701	7.94178	6.85352	1.08826	0.240912	1.91899	2.06021	1.27102	2.17651	0.274141	0	1.3624	1.77441	1.53519	0.308762	0	0.418915	0.0122392	0.191655	1.52545	5.04367	YL-PM2.5-200	26.4839	8.06898	6.88309	1.18588
2014-07-11	YL-PM2.5-201	35.6672	8.05779	6.87355	1.18424	0.289849	1.88816	2.10347	1.28361	2.23597	0.256723	0	1.30846	2.22863	1.08534	0.295043	0	1.86066	0.0144194	0.574281	1.55397	6.02759	YL-PM2.5-202	25.7975	8.35053	6.94221	1.40832	0.347939	1.91366	2.08763	1.34205	2.41072	0.248528	0	1.25092	2.09348	1.02968	0.211373	0	0.982247	0	0.30957	1.26852	5.5534	YL-PM2.5-203	75.0872	18.9609	16.1057	2.85518
2014-07-13	YL-PM2.5-204	36.4259	11.173	9.52073	1.65222	0.294456	2.15116	3.27173	1.95486	3.18994	0.310814	0	1.84853	1.79966	1.45046	0.231701	0	1.80596	0.024923	0.363437	1.00185	6.26142	YL-PM2.5-205	24.5146	7.99431	6.86765	1.12666	0.439066	1.98822	2.24503	1.25921	1.75626	0.306518	0	0.936121	1.94286	1.64244	0.210264	0	0.904022	0	0.304854	0.848821	6.49931	YL-PM2.5-206	29.4606	7.69957	6.54298	1.15659
2014-07-15	YL-PM2.5-207	56.2064	20.2847	16.9025	3.38217	0.291567	2.57412	8.33047	2.84902	5.95629	0.283236	0	2.85735	2.10432	1.7749	0.412552	0.027894	3.71855	0.0449093	0.552022	1.51046	8.61562	YL-PM2.5-208	33.9136	10.9809	8.9927	1.98821	0.299479	2.48734	2.72859	1.66377	3.51888	0.282842	0	1.81351	1.98162	2.28273	0.330919	0	1.70891	0.0760446	0.63844	1.1415	8.68914	YL-PM2.5-209	33.0323	9.75921	8.13267	1.62653
2014-07-17	YL-PM2.5-210	51.9291	11.5307	9.01859	2.51209	0.311416	2.346	2.49132	1.81036	4.25601	0.315568	0	2.05949	2.15474	4.09983	0.534724	0	2.1147	0.17268	0.265276	1.29635	15.5109	YL-PM2.5-211	42.4843	8.44609	6.9913	1.45479	0.290958	2.04502	2.02008	1.30515	2.51886	0.266019	0	1.33009	2.10661	4.57175	0.561726	0	1.56075	0.0517745	0.272512	1.03076	16.3736	YL-PM2.5-212	30.9673	9.71799	7.91405	1.80394
2014-07-19	YL-PM2.5-213	36.633	7.95283	6.81195	1.14088	0.258155	1.99862	2.03193	1.30743	2.03193	0.324775	0	1.21583	1.46811	2.0138	0.350784	0	1.60864	0.0267689	0.214151	1.08079	9.52973	YL-PM2.5-214	31.0129	7.92513	6.95216	0.972969	0.449063	2.04573	2.237	1.1975	1.71309	0.282743	0	1.02287	1.96561	2.42367	0.274556	0	1.40341	0.0620954	0.186286	1.03808	8.99659	YL-PM2.5-215	42.3398	8.56844	7.17919	1.38925
2014-07-21	YL-PM2.5-216	31.5406	9.1273	7.83406	1.29324	0.36476	2.08079	2.487	1.55852	2.35436	0.28186	0	1.34298	1.89535	0.948508	0.311728	0.0652325	2.56489	0.0982651	0.351423	2.40638	5.15003	YL-PM2.5-217	19.8468	6.46376	5.67347	0.790293	0.349393	1.58059	1.65546	1.03986	1.62218	0.216291	0	1.04818	2.27883	1.19443	0.327298	0	1.18691	0.0947075	0.377159	2.43928	5.2195	YL-PM2.5-218	23.2316	6.5777	5.88182	0.695878
2014-07-23	YL-PM2.5-219	25.7024	10.7733	8.52746	2.24581	0.323198	2.3204	2.38669	1.69886	3.78722	0.256901	0	1.79831	1.82726	1.6702	0.262782	0	1.74596	0.125147	0.242803	1.81089	6.48963	YL-PM2.5-220	29.8367	9.02893	7.27791	1.75101	0.373439	2.12445	1.97508	1.39417	2.90453	0.257258	0	1.41077	1.88649	1.8298	0.246197	0	1.04953	0.0916985	0.238416	1.81146	6.41417	YL-PM2.5-221	29.4035	9.1208	7.47771	1.64309
2014-07-25	YL-PM2.5-222	50.8876	12.3991	9.2141	3.18502	0.291059	2.4449	2.51974	1.90436	4.95632	0.282743	0	2.05405	2.02548	4.20828	0.456387	0	1.85033	0	0.623738	1.81051	14.9836	YL-PM2.5-223	42.4095	9.59166	7.86133	1.73033	0.291161	2.27937	2.32928	1.41421	3.01975	0.257885	0	1.54731	1.8688	4.22451	0.370474	0	1.41365	0.054039	0.116435	1.50474	14.8081	YL-PM2.5-224	44.5708	10.0229	7.93099	2.09187
2014-07-27	YL-PM2.5-225	80.354	12.3813	10.4117	1.96956	0.344155	2.79056	2.74494	2.27225	3.94327	0.286105	0	2.25981	1.8327	5.5092	0.676432	0	3.13697	0.0852482	0.267129	1.9832	21.9685	YL-PM2.5-226	55.9958	10.065	8.66981	1.39514	0.307263	2.50793	2.49963	1.6858	2.83181	0.232524	0	1.66919	1.90309	6.23344	0.670421	0	1.7065	0.049496	0.325339	1.32388	23.4158	YL-PM2.5-227	52.3459	9.3526	8.08105	1.27155
2014-07-29	YL-PM2.5-228	44.5217	10.2298	8.14399	2.08586	0.299167	2.37671	2.25206	1.64542	3.40718	0.249306	0	1.57063	2.02184	4.15499	0.458296	0	1.59917	0.0768	0.188939	1.31951	16.0022	YL-PM2.5-229	46.0924	9.33598	7.70944	1.62653	0.340244	2.24893	2.21574	1.43567	2.80494	0.290453	0	1.46886	1.86565	4.36846	0.470163	0	1.82897	0.0589093	0.282042	1.30823	16.0264	YL-PM2.5-230	40.7356	8.69622	7.27034	1.42588
2014-10-01						0.578027	1.84299	2.45452	1.49952	5.81378	0.326711	0	1.95189										YL-PM2.5-231	37.2199	9.87963	6.49998	3.37965	0.585583	1.57271	1.89896	1.20463	4.12418	0.493563	0	1.23809	1.98123	0.696359	0.360784	0.306723	2.107	0.161625	0.545098	1.31429	4.94594	YL-PM2.5-233	41.7963	9.15796	6.12502	3.03294
2014-10-03	YL-PM2.5-236	28.4174	8.50964	6.21602	2.29361	0.473681	1.35456	1.91134	1.09695	3.16618	0.506922	0	1.37949	1.82873	0.605774	0.272696	0.160557	1.69683	0.0968348	0.279652	1.16257	4.41517	YL-PM2.5-235	26.9191	7.61816	5.41902	2.19914	0.589204	1.35268	1.56015	1.01243	2.52279	0.539412	0.0414932	0.904552	2.16853	0.861132	0.287322	0.213407	3.0619	0.245363	0	1.09371	7.68156	YL-PM2.5-237	24.1919	6.05392	4.38473	1.66919
2014-10-05	YL-PM2.5-239	51.4395	12.4141	9.38932	3.0248	0.406069	1.69057	2.53586	1.72372	5.70983	0.34806	0	3.03309	2.22768	3.18391	0.604648	0.177038	1.92022	0.0904613	0.766979	3.84433	11.0163	YL-PM2.5-238	49.7569	11.697	9.44888	2.24815	0.663661	2.1486	2.25645	1.60108	4.68711	0.340126	0	2.77908	2.09389	3.00139	0.6	0.211389	1.73667	0.100556	0.656111	4.15528	10.3328	YL-PM2.5-240	46.796	9.71561	7.82876	1.88685
2014-10-07	YL-PM2.5-242	79.0682	17.4703	13.5243	3.94597	0.473516	2.50881	3.298	2.47558	8.37376	0.340599	0	4.76839	2.19026	6.97969	1.04145	0.167455	1.76662	0.0920723	0.381363	6.50765	21.294	YL-PM2.5-241	80.0626	17.9895	14.4357	3.55384	0.523724	2.63525	3.78661	2.45236	8.37959	0.211984	0	5.03773	2.18399	6.88434	1.03493	0.191788	1.70995	0.145859	0.26444	6.90411	20.3248	YL-PM2.5-243	78.1944	16.8072	12.8833	3.9239
2014-10-09	YL-PM2.5-245	95.1669	17.7942	15.0362	2.75802	0.61474	2.53788	3.48491	2.75387	8.12039	0.282448	0	5.64481	2.06008	7.73046	1.2178	0.229207	2.10403	0.114604	0.425313	8.37969	22.6751	YL-PM2.5-244	101.918	17.3774	14.9532	2.42417	0.408193	2.29088	3.63209	2.66575	8.18886	0.191601	0	5.95629	2.22845	8.23794	1.32218	0.255509	2.15788	0.108229	0.403347	9.04407	23.8775	YL-PM2.5-246	90.9059	15.9667	13.6275	2.33923
2014-10-11	YL-PM2.5-248	25.7785	9.82127	7.01047	2.8108	0.719234	1.58728	2.07503	1.28139	3.88552	0.272813	0	1.34753	2.24498	0.372042	0.288997	0.175502	1.97702	0	0.904637	1.41536	2.92069	YL-PM2.5-247	25.7133	9.06126	6.5424	2.51886	0.507098	1.44648	2.02839	1.22202	3.60788	0.249392	0	1.33841	1.9563	0.455672	0.241058	0.181211	1.75282	0.104662	0.669172	1.45358	3.00237	YL-PM2.5-249	23.0822	8.01622	5.60557	2.41064
2014-10-13	YL-PM2.5-251	46.1879	17.2724	11.1734	6.099	0.943311	2.53718	3.13082	2.00047	8.38409	0.276488	0	2.56158	1.93002	0.906195	1.01811	0.224643	1.72226	0.0901293	1.18393	1.95262	5.25065	YL-PM2.5-250	32.9861	10.0876	6.62002	3.46763	0.522633	1.41028	1.80848	1.19459	4.91939	0.232281	0	1.68404	2.04472	0.999444	0.326111	0.166944	1.6825	0.0905556	0.576111	2.1575	4.39611	YL-PM2.5-252	32.812	10.1148	6.33627	3.77851
2014-10-15	YL-PM2.5-254	68.5794	16.5688	12.088	4.48076	1.05331	2.70852	3.84543	2.64164	5.88517	0.4347	0	1.83912	3.6154	0.291672	0.621414	0.703709	4.00336	0.140518	2.22925	1.57201	4.38684	YL-PM2.5-253	34.6476	7.57769	5.52696	2.05073	0.458496	1.10873	1.80064	1.32547	2.70096	0.183398	0	0.833629	1.76581	0.140405	0.204606	0.330216	1.90956	0.0803908	1.2014	1.01354	2.21242	YL-PM2.5-255	52.717	12.0218	8.26181	3.75997
2014-10-16	YL-PM2.5-257	66.1745	19.394	13.4371	5.95692	1.18657	2.95841	3.84834	2.78203	8.16971	0.448973	0	2.66177	3.59463	0.604564	0.667919	0.440805	3.38685	0.18953	1.79919	2.68081	5.8647	YL-PM2.5-256	56.3274	14.0327	10.2041	3.8286	0.854452	2.31688	2.92486	2.03754	5.45535	0.443658	0	2.0704	3.50206	0.625034	0.521596	0.433563	3.10426	0.197524	1.10702	2.31692	6.2696	YL-PM2.5-258	49.6924	13.6525	9.94539	3.70707
2014-10-17	YL-PM2.5-261	60.6478	21.1256	14.2593	6.86622	1.21847	3.32608	3.90238	2.83211	9.30315	0.54337	0	2.9803	3.98456	1.22895	0.852378	0.340179	3.31688	0.175879	1.61709	2.79421	6.54997	YL-PM2.5-259	60.1788	21.197	15.8895	5.30746	1.10093	3.30279	4.30512	2.7934	9.25109	0.443658	0	4.38728	3.99175	1.13948	0.674553	0.340578	3.52297	0.207978	1.7381	2.61128	7.42889	YL-PM2.5-260	50.0696	16.854	11.5965	5.25753
2014-10-18	YL-PM2.5-263	60.8362	20.6119	15.8002	4.81166	1.3819	3.19667	4.19563	2.79709	8.62436	0.416233	0	4.22893	4.17784	2.35652	1.07206	0.343972	3.3522	0.139373	1.68084	3.91526	10.0098	YL-PM2.5-262	60.3787	17.1733	13.0014	4.17185	1.02202	2.76448	3.87027	2.54667	6.4337	0.536141	0	2.79799	4.01795	1.92202	1.1209	0.279944	3.17588	0.240112	1.40645	3.88219	9.69481	YL-PM2.5-264	46.3668	11.9542	8.92842	3.02574
2014-10-19	YL-PM2.5-266	54.8409	19.7942	13.6147	6.17948	1.25572	3.28801	4.03153	2.62711	8.14568	0.446112	0	2.41231	3.55851	0.975934	0.563762	0.274412	3.53693	0.188105	1.80636	1.86888	6.47192	YL-PM2.5-265	50.9669	17.3909	12.4244	4.96646	1.03949	2.68948	3.99297	2.29348	6.97944	0.395997	0	2.40898	3.55691	1.02155	0.628729	0.228729	2.76354	0.179006	1.81105	1.92541	5.88453
2014-10-20	YL-PM2.5-269	78.8352	30.1702	20.9053	9.26486	1.54414	4.93786	5.90508	3.49553	14.033	0.254529	0	5.02271	3.86932	2.12045	0.867614	0.249432	3.24432	0.168182	2.10909	3.61989	8.72898	YL-PM2.5-268	73.9192	25.7205	17.559	8.16148	1.3292	3.79289	5.30835	3.23411	11.5057	0.550307	0	3.89448	3.2533	2.30475	0.97803	0.261942	2.8961	0.191637	2.17094	3.8713	9.92488	YL-PM2.5-270	60.2994	20.4008	13.6914	6.70946
2014-10-21	YL-PM2.5-272	83.0532	31.3371	21.8841	9.45299	1.92406	5.01929	5.8391	3.93177	14.2046	0.418274	0	5.16986	4.54342	1.70308	0.785434	0.346218	3.72885	0.17423	2.89804	3.3535	7.96022	YL-PM2.5-271	71.0582	24.5448	17.3119	7.23284	1.43987	3.83407	4.72143	2.99694	11.1339	0.418567	0	4.31961	4.50624	2.17912	0.696286	0.352067	3.70736	0.187807	2.31142	4.15081	9.04219	YL-PM2.5-273	56.1644	18.0825	11.6677	6.41478
2014-10-22	YL-PM2.5-275	89.9358	34.2006	23.3887	10.8118	2.11462	5.38887	6.30123	4.12692	15.7062	0.562762	0	5.45708	4.60071	1.9763	1.0187	0.386581	4.12391	0.174732	3.2748	3.28565	9.69079	YL-PM2.5-274	76.701	29.4419	19.3762	10.0658	1.49426	4.03944	6.05916	3.46472	13.7604	0.623978	0	4.31859	4.05058	2.16852	0.852784	0.376632	3.25663	0.235326	1.86997	3.3468	8.95835	YL-PM2.5-276	55.4158	17.0131	11.6704	5.34268
2014-10-23	YL-PM2.5-278	81.0224	30.1659	20.0771	10.0888	1.77348	4.81851	5.98968	3.96524	13.0334	0.585583	0	3.53023	4.3535	0.722689	0.729972	0.42465	4.14286	0.146779	2.49636	2.50644	6.5479	YL-PM2.5-277	59.7773	20.9323	14.5146	6.4177	1.14721	3.22548	4.42256	2.71006	9.04463	0.382402	0	3.00934	5.5833	1.23034	0.640779	0.465414	3.6977	0.170355	2.04537	2.60765	7.97439	YL-PM2.5-279	47.063	13.679	9.40116	4.27787
2014-10-24	YL-PM2.5-281	86.9657	29.4169	20.2084	9.20847	1.59055	4.72143	6.11108	4.08521	12.4733	0.43531	0	3.70013	4.12661	1.16975	0.861064	0.416807	4.17591	0.114846	2.45378	2.89916	6.28011	YL-PM2.5-280	78.1601	27.5997	19.1604	8.43931	1.40935	3.90926	6.12395	3.48981	11.9291	0.73823	0	4.22804	4.01067	1.08596	0.77191	0.351685	3.84157	0.219101	1.79494	2.82472	5.96573	YL-PM2.5-282	57.1724	20.0362	12.918	7.11811
2014-10-25	YL-PM2.5-284	72.1464	22.9313	16.6025	6.32884	0.463086	4.03056	5.52273	4.90528	7.80385	0.205816	0	1.68083	5.21549	1.29067	0.876901	0.490674	4.15667	0.25538	2.54118	3.72396	8.67088	YL-PM2.5-283	65.8167	20.0388	14.885	5.15378	0.444575	3.52367	5.18671	4.19877	6.52044	0.164657	0	1.53131	4.34238	1.4765	0.699655	0.351206	3.50655	0.217229	1.94404	3.80482	8.19187	YL-PM2.5-285	49.338	13.6025	10.4558	3.14672
2014-10-26						0.741353	2.96541	4.38072	3.45403	5.84658	0.252734	0	1.76914										YL-PM2.5-286	66.4789	15.0081	11.2392	3.76885	0.403805	2.67521	3.49964	2.96124	5.18217	0.286029	0	1.69935	3.90592	0	0.628169	0.514366	4.04676	0.250141	2.44113	3.93352	5.48451	YL-PM2.5-288	49.2264	12.4331	9.54328	2.88987
2014-10-27	YL-PM2.5-290	100.072	18.2337	14.6111	3.62258	0.86252	3.46733	4.10559	3.69158	5.70988	0.345008	0.0517512	2.48406	4.13449	7.4303	1.5013	0.337085	3.51169	0.192785	1.1342	13.2283	23.4291	YL-PM2.5-289	93.5685	15.8287	13.2181	2.61058	0.611339	3.4202	3.66804	3.0567	4.85767	0.214795	0	2.46188	4.02766	7.32393	1.35546	0.247303	3.21604	0.221853	1.14357	11.9646	21.4036	YL-PM2.5-291	88.2839	16.2023	13.3208	2.88151
2014-10-28	YL-PM2.5-293	62.8695	17.2255	11.9717	5.25378	1.13688	2.22209	3.10059	2.20487	5.13321	0.310059	0	3.3073	3.89741	5.1245	1.07435	0.272046	3.43112	0.20634	1.11009	7.32334	16.0893	YL-PM2.5-292	61.5757	15.7848	13.2585	2.52622	1.07323	2.97203	4.2434	2.92249	4.1113	0.39627	0.0660451	2.0474	4.16586	5.09136	1.11735	0.30463	3.54997	0.191845	1.16987	7.51679	16.2422	YL-PM2.5-294	50.7431	11.3456	9.63788	1.70776
2014-10-29	YL-PM2.5-296	63.9356	15.1917	12.8996	2.29214	1.17117	2.34233	3.22907	2.22522	5.82237	0.401543	0	3.93177	4.02801	5.20952	0.983193	0.301961	3.25994	0.215686	1.62801	11.8319	12.1042	YL-PM2.5-295	60.5189	12.2307	10.5218	1.70895	0.938247	1.99378	2.78123	1.84299	4.52369	0.15079	0	2.96553	4.07798	4.70295	1.01543	0.425806	3.25666	0.152034	1.19383	11.4962	11.8884	YL-PM2.5-297	56.228	11.4499	9.8022	1.64771
2014-10-30	YL-PM2.5-299	53.3426	17.636	14.0423	3.59375	1.73033	2.71195	3.47729	2.39584	6.83811	0.482495	0	3.72685	3.89471	3.38607	0.747075	0.555432	1.94206	0.18273	1.40167	6.03677	10.7331	YL-PM2.5-298	51.6243	14.2068	11.6422	2.56466	1.33295	2.26095	3.25644	2.07535	4.80873	0.472437	0	2.71651	4.0226	3.59548	0.783051	0.642373	2.55311	0.208475	1.11864	6.62316	11.8113
[truncated: 17 more columns]

## Sheet: PM10
date	旧站	mass concentration/(ug/m3)	TC	OC	EC	OC1	OC2	OC3	OC4	EC1	EC2	EC3	OP2	Na	NH4	K	Mg	Ca	F	Cl	NO3	SO4	EHS	mass concentration/(ug/m3)	TC	OC	EC	OC1	OC2	OC3	OC4	EC1	EC2	EC3	OP2	Na	NH4	K	Mg	Ca	F	Cl	NO3	SO4	EPA	mass concentration/(ug/m3)	TC	OC	EC
2013-12-01	YL-PM10-001	133.897	49.7199	38.3548	11.365	1.91943	6.92004	11.7018	10.9609	17.4095	0.774505	0.0336741	6.85269	3.72713	5.41621	1.12586	0.490486	6.3487	0.545736	6.21959	7.16505	20.893	YL-PM10-002	154.127	56.0384	42.6702	13.3682	2.28621	8.13264	12.0244	11.9197	20.7155	0.924956	0.034904	8.30716	4.63287	7.39109	1.3347	0.496713	6.13587	0.72637	7.85215	8.81286	27.3701	YL-PM10-003	133.405	39.5799	28.79	10.7898
2013-12-04	YL-PM10-004	90.688	30.201	23.8752	6.32576	1.21202	4.48283	6.44199	6.60802	10.8418	0.614313	0	5.13034	3.67088	4.34079	1.00014	0.378596	3.8599	0.599305	3.71313	8.67158	13.3565	YL-PM10-005	89.4044	24.4874	19.1267	5.36076	0.992734	3.32566	5.74131	5.2284	8.6037	0.59564	0	3.83857	3.81717	3.60554	0.930748	0.426039	4.56233	0.700277	3.40443	9.03324	12.6598	YL-PM10-006	77.0876	17.7581	13.603	4.1551
2013-12-07	YL-PM10-007	202.02	65.8857	48.9915	16.8942	4.29852	8.60538	13.4954	15.2531	22.9671	0.924683	0.341549	7.33915	4.85411	2.95453	1.53138	0.626499	10.8273	0.783264	9.76569	6.10544	10.9378	YL-PM10-008	171.972	54.9263	41.8809	13.0454	3.63751	7.24194	11.5904	12.0534	19.378	0.84324	0.181875	7.35768	5.02976	3.84498	1.22076	0.612318	8.18657	0.814948	10.3856	6.92263	13.2839	YL-PM10-009	144.367	32.3016	24.5271	7.77445
2013-12-10	YL-PM10-010	56.8198	21.6461	15.3482	6.29798	0.979311	2.66778	4.44067	4.05232	9.08395	0.422117	0	3.20809	3.61837	0.859364	0.538799	0.287208	3.84565	0.613993	2.88678	2.27958	6.44297	YL-PM10-011	52.7719	19.7841	13.7818	6.00229	1.1401	2.54846	3.87299	3.5209	8.19866	0.502985	0	2.69935	3.83944	1.04196	0.509193	0.273965	3.19832	0.646175	3.96351	2.36744	6.30063	YL-PM10-012	54.3478	18.0278	12.2475	5.78027
2013-12-13	YL-PM10-013	353.653	35.58	30.1765	5.4035	1.15552	3.57463	6.42601	14.0657	9.23584	0.806369	0.315897	4.9546	7.18831	1.15129	0.698121	1.07168	19.4772	0.560612	10.7552	4.31844	17.9457	YL-PM10-014	333.31	31.2699	27.9373	3.33258	0.762681	2.70254	7.06309	12.3521	7.47759	0.663201	0.2487	5.0569	8.3381	1.17918	1.01096	1.13255	19.331	0.512977	11.9461	4.88383	18.1213	YL-PM10-015	351.389	23.7425	21.0878	2.65464
2013-12-16	YL-PM10-016	113.366	37.4678	28.2388	9.22902	1.90599	5.80158	8.35962	8.52681	12.1047	0.601893	0.167192	3.6448	4.37677	1.3464	0.791043	0.491533	6.90833	0.537439	6.95367	2.05962	6.67656	YL-PM10-017	67.7918	25.3031	19.2042	6.09896	1.47854	3.54513	5.69572	5.4437	8.6528	0.487245	0	3.04108	3.7834	0.535584	0.517018	0.325176	3.68101	0.500703	3.3052	1.90098	5.57806	YL-PM10-018	63.4129	21.0228	15.3518	5.67095
2013-12-19	YL-PM10-019	295.9	67.5744	53.8437	13.7307	4.21718	7.77023	13.4485	17.6324	23.0616	1.1124	0.332061	10.7754	4.79778	4.8089	1.64726	0.837804	15.7293	0.847811	10.8542	9.44489	14.7413	YL-PM10-020	219.903	53.9353	42.3468	11.5884	2.61031	7.51503	10.541	14.5313	17.4408	1.06407	0.232766	7.14925	4.56006	5.24426	1.36729	0.68142	9.59555	0.914683	11.1488	9.47084	14.4668	YL-PM10-021	193.942	35.8876	28.1011	7.78646
2013-12-22	YL-PM10-022	261.165	69.157	54.6595	14.4975	5.20251	8.3671	13.1388	18.0265	22.8646	1.25921	0.298233	9.92454	4.93648	5.51512	1.65825	0.758946	10.9531	0.816089	11.4491	13.8447	14.0549	YL-PM10-023	229.778	60.8381	48.1641	12.6739	3.9213	7.59442	11.5654	13.8155	22.684	1.04237	0.215092	11.2675	4.76011	5.91025	1.41385	0.691967	9.87368	0.520776	0.19169	10.559	14.0003	YL-PM10-024	198.889	42.8642	33.1582	9.70604
2013-12-25	YL-PM10-025	154.481	39.134	31.0577	8.07634	2.20877	5.73268	8.07634	9.84673	12.5276	0.657572	0.0843042	5.19314	4.39238	2.56316	0.95808	0.544813	7.74425	0.586027	6.65236	4.48271	9.93253	YL-PM10-026	265.614	30.7156	25.1157	5.5999	1.82751	4.4598	6.6897	7.79627	9.38906	0.553284	0	4.34244	4.24646	2.51453	0.723649	0.517614	5.792	0.61193	5.66512	4.37109	9.89193	YL-PM10-027	109.684	20.2871	15.8943	4.39274
2013-12-28	YL-PM10-028	110.246	41.2884	30.9255	10.3629	2.64376	6.33198	8.15977	9.30214	14.1327	0.669101	0.0489586	4.48787	3.69945	1.33388	0.788525	0.321858	4.5082	0.49235	3.77978	2.14372	6.36776	YL-PM10-029	87.7778	34.3279	26.0819	8.24599	2.33941	5.07701	6.38774	6.78593	13.1239	0.481154	0.132732	5.4918	3.78611	1.54167	0.602222	0.292222	3.79111	0.517778	3.26722	2.31556	6.97556	YL-PM10-030	88.7255	31.3203	23.758	7.56239
2014-04-03	YL-PM10-032	101.05	31.9224	20.6096	11.3128	3.03529	1.76606	3.66541	6.26452	5.84799	13.8452	0.53315	0	3.86946	0.493724	0.479777	0.67113	5.6318	0.11046	1.71883	3.31046	6.3537	YL-PM10-033	100.485	34.1075	23.2957	10.8117	3.5675	1.78816	4.28827	6.25856	6.25856	15.0172	0.496711	0	3.95565	0.592654	0.602633	0.685793	5.08219	0.0953569	2.55135	3.93957	6.90062	YL-PM10-034	100.679	28.7091	18.5555	10.1536
2014-04-06	YL-PM10-035	165.762	34.6406	25.2884	9.35222	4.49572	1.51298	4.9546	7.45684	7.93899	12.1371	0.640107	0	4.01503	3.59081	0.965901	0.550035	8.09297	0.173138	2.57258	9.53709	14.9105	YL-PM10-036	165.278	33.6642	26.0819	7.58233	5.7072	1.7587	5.70749	7.6321	6.98503	10.8011	0.779802	0	4.07333	4.28333	0.915556	0.603889	7.72	0.305556	1.80611	11.3689	16.4089	YL-PM10-037	145.556	26.0653	18.8314	7.23391
2014-04-09	YL-PM10-038	106.263	21.4145	16.5098	4.90472	5.59654	1.33009	3.69101	4.97122	4.10666	6.76685	0.548663	0	3.9421	4.35797	0.787196	0.440919	5.27822	0.128045	1.80097	7.64537	18.611	YL-PM10-039	112.083	18.3668	14.0364	4.33039	5.37794	0.514337	2.00757	6.32137	3.45104	5.50839	0.564112	0	13.0789	0	4.21778	1.30333	9.74889	0.371667	14.9844	10.4683	25.7644	YL-PM10-040	101.261	16.5971	12.8828	3.71427
2014-04-11						5.02159	2.01021	5.70108	5.71755	5.12438	10.3476	0.51079	0										YL-PM10-041	174.965	28.9452	20.0976	8.84759	3.7636	1.59058	4.72203	5.26879	4.65575	12.1613	0.546761	0	4.65243	15.084	1.6111	0.665742	4.59917	0.552566	4.99417	31.8214	40.5259
2014-04-12	YL-PM10-042	148.621	29.4116	22.1452	7.2664	8.08664	1.27932	2.67495	3.15677	1.87745	3.23985	0.249219	0	4.31614	7.25186	0.951724	0.558897	6.69462	0.225103	3.81462	14.4171	25.7953	YL-PM10-043	124.086	21.239	15.3731	5.86585	4.32128	1.45099	3.84181	3.92426	3.34716	8.27721	0.412212	0	3.8686	7.53844	0.838095	0.402484	4.73927	0.237405	2.65562	14.8097	23.4915	YL-PM10-044	112.017	21.3838	15.9389	5.44495
2014-04-15	YL-PM10-045	52.0862	12.4776	10.3509	2.12667	5.98797	1.14482	3.04455	4.99405	4.36357	4.59585	0.439675	0	3.94659	4.15855	0.707093	0.200278	2.23088	0.0706537	1.97497	8.94186	12.8629	YL-PM10-046	48.4116	11.1539	9.33892	1.81498	8.48993	1.31999	2.62348	2.75548	1.63349	2.55748	0.263998	0	3.80276	3.56022	0.600552	0.21989	2.05801	0.0701657	1.32818	8.97017	11.9387	YL-PM10-047	50.8345	8.60636	7.21074	1.39563
2014-04-18	YL-PM10-051	90.1183	18.2223	13.9327	4.28955	5.40028	1.19708	3.34186	4.10666	3.15897	5.91891	0.498785	0	4.37608	3.46426	0.584701	0.659249	4.56356	0.113491	3.56718	9.03588	15.8949	YL-PM10-052	86.7036	24.3385	20.6489	3.68966	5.75484	1.09125	2.49665	4.2162	2.94307	4.18313	0.330682	0	4.21274	3.46371	0.541828	0.595014	4.17175	0.199446	1.7097	9.35845	15.3573	YL-PM10-053	78.7433	11.0516	9.05525	1.99631
2014-04-21	YL-PM10-048	85	18.5825	14.5508	4.03174									3.59333	0.401667	0.381111	0.36	4.975	0.0605556	1.74944	2.71389	5.725	YL-PM10-049	62.5606	15.261	11.855	3.40603	9.25958	1.22437	3.20984	10.2086	3.9213	5.36076	0.413639	0	3.66086	0.437068	0.391701	0.339696	3.87331	0.194744	1.20166	3.02517	5.91425	YL-PM10-050	59.154	14.2655	10.7198	3.54566
2014-04-24	YL-PM10-054					3.98426	1.67574	4.77006	6.71957	7.69847	11.0831	0.613887	0.0580703										YL-PM10-055																						YL-PM10-056
2014-04-27	YL-PM10-057	138.819	32.6189	23.029	9.5899	7.01905	1.28111	4.24262	7.08768	8.6849	8.31887	0.948351	0	4.58556	0.828333	0.807778	0.635556	8.92556	0.145	3.13833	5.63667	7.28778	YL-PM10-058	100.418	21.7759	14.9449	6.83099	3.64509	1.21625	2.8157	4.43181	4.53178	8.34714	0.433185	0	3.83487	0.779916	0.495397	0.519386	5.93975	0.381032	2.05132	6.43124	6.75872	YL-PM10-059	102.708	22.5811	15.5297	7.0514
2014-04-30	YL-PM10-060	270.543	30.5635	24.707	5.85649	12.6555	1.35048	3.21781	5.4686	6.03547	4.46825	0.800284	0	4.19554	1.93315	0.602786	0.704735	12.4167	0.191643	2.22228	6.5376	12.4563	YL-PM10-061	269.944	24.7082	20.8928	3.81536	9.12351	1.46616	3.61543	5.5481	7.04758	5.98128	1.04964	0	4.56346	2.10209	0.611437	0.757601	12.7994	0.30795	1.36625	6.57852	13.0583	YL-PM10-062	309.593	27.7985	23.5619	4.23663
2014-05-01	YL-PM10-063	209.7	21.3409	18.8567	2.48421									4.41814	0.0547104	0.481228	0.755897	9.53859	0.0943475	1.92938	1.70328	7.54613	YL-PM10-064	168.968	14.3617	12.579	1.78272	11.7561	0.866369	1.91601	3.73205	4.2652	3.09894	0.483168	0	4.01227	0	0.368759	0.592469	6.98968	0.0507671	1.44379	1.61116	6.83459	YL-PM10-065	156.371	14.2457	12.0286	2.21711
2014-07-01	YL-PM10-067	73.9638	14.8716	10.9287	3.94296	2.49513	0.711173	2.33157	3.92495	2.91671	4.47409	0.513125	0	2.34966	1.23798	0.323436	0.0512434	4.63301	0.0319518	0.38945	3.1578	8.28154	YL-PM10-066	61.3495	17.2245	13.4441	3.78046	3.11566	0.889262	3.43877	4.99827	2.97005	4.21852	0.709657	0	2.31023	1.02677	0.302457	0.0739274	3.99208	0.0366703	0.313605	3.2707	8.12028	YL-PM10-068	70.5176	15.3426	10.9285	4.41408
2014-07-04	YL-PM10-069	76.2994	9.37128	6.69732	2.67396	2.07347	0.380812	1.37423	1.82127	1.40735	3.73361	0.654003	0	2.38087	4.62869	0.528344	0.0607069	3.49494	0.0537769	0.280804	4.50617	19.8389	YL-PM10-070	72.1181	9.2	6.91867	2.28134	2.51588	0.481154	1.47665	1.78359	1.27755	3.57547	0.605591	0	2.33056	4.95083	0.549167	0.0872222	3.23083	0.168889	0.294167	4.38778	21.4986	YL-PM10-071	70.7232	8.40699	6.23878	2.16821
2014-07-07	YL-PM10-073	92.1946	13.6477	9.2657	4.38198	1.76826	0.401402	1.8983	2.59239	1.85649	6.12139	0.769354	0.00836255	2.32104	1.79545	0.445222	0.151208	4.92741	0.145607	0.758558	4.91761	11.5105	YL-PM10-072	76.2933	11.3525	8.02941	3.32308	1.97769	0.572945	1.65336	2.16082	1.55514	4.91096	0.499281	0	2.29777	2.00946	0.452484	0.222816	4.26913	0.209661	0.603494	5.10613	12.1527	YL-PM10-074	83.9317	11.0007	6.97018	4.03054
2014-07-10	YL-PM10-075	77.1064	13.3979	9.93292	3.46497									2.21823	1.1232	0.36547	0.0292818	4.88812	0.223757	0.473481	3.6547	8.21464	YL-PM10-076	61.209	10.4563	7.79062	2.66565	2.41196	0.453903	1.4855	2.49234	1.98067	3.62297	0.420892	0	2.07447	1.18881	0.337409	0.0599655	3.39067	0.189292	0.385769	3.41444	8.00718	YL-PM10-077	55.9445	11.6105	8.57124	3.03927
2014-07-13	YL-PM10-078	63.753	12.1406	8.68491	3.45573	2.08271	0.563525	1.72372	2.56072	2.70989	4.19329	0.389495	0	2.15082	1.26202	0.271661	0.0335761	4.79917	0.208672	0.629899	1.78536	7.00909	YL-PM10-079	44.4136	8.58845	6.63201	1.95644	2.81017	0.52227	1.43417	2.37094	1.29324	2.57819	0.38963	0	2.1982	1.40625	0.274254	0	3.34074	0.118806	0.359473	1.79237	7.33213	YL-PM10-080	47.5614	8.71873	6.37996	2.33877
2014-07-16	YL-PM10-081	137.043	15.3365	10.396	4.94041	1.7487	0.623264	2.32685	3.15372	2.6925	6.04151	0.498611	0	2.21468	3.37948	0.544557	0.110748	5.58191	0.22233	0.357009	3.67026	16.0045	YL-PM10-082	76.1822	12.8265	9.67801	3.14847	2.55356	0.548282	1.90237	3.298	2.37589	4.26995	0.43198	0	2.36801	3.86787	0.566064	0.102364	4.9007	0.0614743	0.538804	3.31544	17.1975	YL-PM10-083	80.5159	11.7918	7.97781	3.81403
2014-07-19	YL-PM10-084	75	11.9339	8.65448	3.27942	2.11085	0.415927	1.75969	2.61554	2.00765	4.5592	0.575899	0	1.95407	1.97308	0.422899	0.158018	4.15909	0.136056	0.339337	3.48175	11.0613	YL-PM10-085	51.6701	10.4911	8.22995	2.26116	3.02572	0.507098	1.67924	2.99271	1.8455	3.01765	0.448906	0	2.10411	2.16367	0.376061	0.0403619	3.52818	0.0378566	0.298399	2.09408	11.4447	YL-PM10-086	59.0181	9.46688	6.97121	2.49566
2014-07-22	YL-PM10-087	43.5384	10.4599	7.68599	2.77389	2.2875	0.503594	1.60159	2.58401	2.15472	3.23621	0.379759	0	2.11389	0.386178	0.235522	0	4.01272	0.107809	0.498963	2.46275	5.15494	YL-PM10-088	32.9294	9.59643	7.3545	2.24192	2.71384	0.529458	1.8531	2.74656	1.42292	2.72175	0.322639	0	2.16177	0.493075	0.311911	0	2.47119	0.0421053	0.586981	2.4446	4.60332	YL-PM10-089	42.1181	11.7551	8.96772	2.78738
2014-07-25	YL-PM10-090	106.27	19.0444	12.1207	6.92371	1.45681	0.528432	2.45908	3.44521	3.59084	8.49653	0.524271	0	2.35625	3.57785	0.519401	0.0833159	6.77478	0.100592	0.545873	4.77854	16.3937	YL-PM10-091	77.9248	13.6679	9.22563	4.44228	1.72765	0.51577	2.12963	2.57053	2.2461	5.68179	0.524089	0	2.32061	3.73148	0.473816	0.0977716	4.67131	0.054039	0.259889	4.54401	16.4201	YL-PM10-092	47.7077	15.3431	10.2864	5.05673
2014-07-28	YL-PM10-093	89.8923	15.1782	10.4314	4.74683	1.82367	0.622398	2.48129	2.98751	2.17425	6.34846	0.564308	0	2.33803	5.02258	0.698298	0.139493	4.62661	0.037513	0.404307	4.03334	22.3569	YL-PM10-094	81.0783	16.8531	12.9223	3.93072	2.732	0.581713	2.3684	5.55121	2.29361	5.63431	0.42382	0	2.31875	5.2224	0.627478	0.137461	3.88397	0.0620522	0.470539	4.3136	22.9521	YL-PM10-095	84.4056	12.4221	8.87171	3.55035
2014-10-01	YL-PM10-097	162.658	21.0603	16.6036	4.45668	3.12098	0.343466	2.50479	4.42317	6.31642	6.66826	0.519387	0.284825	3.08022	0	0.387938	0.946704	10.0146	0.139691	1.53745	3.20056	7.76381	YL-PM10-096	126.795	15.2472	11.9961	3.25113	3.0878	0.284526	2.05026	3.37665	4.13818	4.80347	0.493736	0.100421	2.63257	0.261716	0.316918	0.771979	6.01303	0.208476	1.37919	3.65338	6.60175	YL-PM10-098	128.43	11.7938	9.42831	2.36552
2014-10-04	YL-PM10-100	78.9986	14.3135	10.2595	4.05396	2.10236	0.240912	1.92729	3.47245	3.85459	4.40287	0.290756	0.12461	2.69207	0.333519	0.242837	0.65452	5.40946	0.159944	0.821697	2.08345	5.73296	YL-PM10-099	62.0042	10.4246	8.05538	2.36923	2.82645	0.0166262	1.53792	2.60199	2.75163	3.29198	0.224453	0	2.562	0.239666	0.17119	0.643006	3.73612	0.144746	0.675296	2.01086	4.95254	YL-PM10-101	49.0244	10.0146	7.27576	2.73882
2014-10-07	YL-PM10-103	130.411	27.03	22.5326	4.49738	4.16499	0.332523	4.04431	8.08447	6.28053	7.57737	0.527881	0.182888	2.65024	5.38372	0.868198	0.612665	4.71176	0.0921364	0.774669	10.996	23.8603	YL-PM10-102	120.285	18.904	15.2213	3.6827	3.43595	0.257706	2.85139	4.99616	4.53063	5.6529	0.440593	0.174575	2.49937	6.08267	1.06834	0.556159	3.71802	0.105776	0.454836	12.272	23.848	YL-PM10-104	118.785	20.5237	16.3344	4.18936
2014-10-10	YL-PM10-106	112.165	13.6239	11.6919	1.932	5.03962	0.299793	1.99029	3.42263	3.7141	3.48092	0.524637	0.191534	2.18613	1.82726	0.516417	0.680376	5.72241	0.0892297	0.717184	6.52743	10.5026	YL-PM10-105	105.816	12.8317	10.987	1.84471	4.84008	0.308806	1.99911	3.33998	3.08806	3.26684	0.544473	0.284426	1.91592	1.60054	0.46585	0.585034	4.14122	0.0963265	0.755374	6.16109	9.58585	YL-PM10-107	117.594	13.2252	11.6219	1.60331
2014-10-13	YL-PM10-109	131.028	27.4864	21.2187	6.26765	2.81042	0.481489	3.7772	6.30916	7.33025	8.79962	0.473187	0.315458	2.82724	0.545379	1.12439	0.722724	8.0214	0.232106	1.98193	3.67672	7.40153	YL-PM10-108	84.6875	15.8864	11.9625	3.9239	2.52907	0.00829576	2.356	3.40956	4.17277	5.73237	0.207394	0	2.32639	0.702778	0.281944	0.526111	4.58056	0.178611	1.23444	3.8525	6.35194	YL-PM10-110	89.1901	16.0857	11.6843	4.40134
2014-10-16	YL-PM10-112	165.952	28.5214	21.6928	6.82859	5.25248	0.84324	4.05086	6.96086	7.14274	8.94496	0.512558	0.0661365	5.12609	0.0315571	0.5791	1.43834	8.71253	0.243599	2.57495	5.15488	8.53592	YL-PM10-111	142.366	19.4059	15.2651	4.14081	6.05759	0.443658	2.92486	4.50231	5.01169	5.83328	0.525817	0.164318	4.9238	0.778542	0.795598	1.48666	8.19312	0.269601	1.69133	5.39972	7.86795	YL-PM10-113	135.612	16.2817	12.8033	3.47844
2014-10-19	YL-PM10-115	160.942	31.8337	24.0738	7.75987	5.13301	0.59564	4.30185	7.37105	8.83533	9.81152	0.686641	0.231638	5.5313	0	0.545152	1.48033	12	0.160665	1.99058	3.22382	8.32521	YL-PM10-114	127.624	24.0073	17.4074	6.59994	4.35184	0.610495	3.41547	5.26346	6.25345	7.95293	0.511496	0	3.76409	0	0.365746	0.80221	7.21547	0.165193	1.72928	3.64475	7.51547	YL-PM10-116	98.8178	19.2397	13.5741	5.66558
2014-10-22	YL-PM10-118	225.959	55.2948	42.8252	12.4696	5.62011	0.867305	7.21663	16.5933	12.0604	17.1825	0.867305	0.507292	5.10849	1.26247	0.887123	1.22904	15.0455	0.250411	3.81479	5.0663	10.149	YL-PM10-117	197.869	35.4764	25.616	9.8605	4.26577	0.541876	4.95078	7.11828	8.72749	12.6438	1.06733	0.426933	4.14735	2.16247	0.676838	1.1277	10.9878	0.517388	2.28893	5.69787	10.7096	YL-PM10-119	123.287	33.4485	26.8323	6.61619
2014-10-25	YL-PM10-121	188.567	37.6325	29.3008	8.33167	5.78668	0.806266	5.33123	9.17333	9.73278	11.3124	0.896765	0.35377	4.67383	0.772452	0.672727	1.09972	12.6788	0.247383	2.17466	4.64793	8.23747	YL-PM10-120	150.241	29.6838	22.0654	7.61839	4.76902	0.740959	4.1329	7.1132	7.54131	8.82564	0.839753	0.510438	4.21723	0.849621	0.560165	1.0867	9.38994	0.28725	2.52736	5.27581	8.59766	YL-PM10-122	113.101	20.512	15.9834	4.52862
2014-10-28	YL-PM10-124	105.463	15.8618	13.1851	2.67667	8.13895	0.297408	2.74277	4.62635	3.15583	4.69244	0.346976	0	3.50207	5.44509	0.771784	0.681051	12.321	0.130014	1.12033	9.5065	17.3887	YL-PM10-123	88.7275	14.5895	11.8963	2.6932	7.29836	0.396544	2.70972	3.76717	2.77581	4.27937	0.561771	0.0991361	3.58119	5.7621	0.781189	0.675519	12.1202	0.173167	1.49765	9.87552	17.0036	YL-PM10-125	85.9165	15.6404	14.1187	1.52177
[truncated: 17 more columns]

## Sheet: Meteorological data
2013	Temprature (°C)			RH (%)			VR (km)			Wind (km/h)
December	high	avg	low	high	avg	low	high	avg	low	high	avg	high
1	10	8	5	97	82	58	25	18.4	8	11	8	-
2	12	6	0	94	77	44	25	14.7	0.7	14	6	-
3	12	6	1	62	37	13	30	24.5	20	14	8	-
4	9	6	2	92	59	28	25	20	15	14	8	-
5	13	7	1	92	61	19	30	20.9	12	14	8	-
6	10	6	2	84	36	7	30	23.6	20	18	8	-
7	12	6	0	38	28	18	25	22.4	20	14	9	-
8	14	9	4	62	45	31	30	24	20	11	9	-
9	9	7	0	44	27	16	28	22.4	20	18	14	-
10	3	-2	-7	53	28	8	30	24.3	20	14	10	-
11	6	0	-6	40	21	7	25	22.4	20	11	8	-
12	9	3	-3	54	28	14	30	23.9	20	7	4	-
13	7	4	1	26	19	9	25	21.5	20	25	10	-
14	8	2	-3	40	20	9	25	22.1	20	22	13	-
15	11	4	-3	32	16	5	30	23.6	20	18	13	-
16	4	1	-2	48	24	9	25	22.4	18	32	19	-
17	5	0	-6	51	27	10	30	24	20	14	6	-
18	6	0	-6	54	29	12	30	23.6	20	7	4	-
19	8	1	-6	57	29	8	25	22.5	20	7	6	-
20	7	2	-4	40	21	9	25	22.1	20	11	7	-
21	9	2	-5	49	25	11	25	22.6	20	11	8	-
22	8	2	-3	50	29	16	28	21.6	15	11	4	-
23	5	2	-2	45	30	20	25	22.5	20	22	14	-
24	4	0	-3	43	26	15	25	20.6	20	29	17	-
25	3	-2	-8	68	35	14	25	22.1	20	22	9	-
26	4	-1	-8	38	28	11	25	22	20	32	11	-
27	-2	-6	-11	49	27	6	30	24.3	20	18	13	-
28	1	-6	-12	39	23	14	30	24.9	20	14	9	-
29	4	-3	-10	60	29	10	25	22.5	20	11	5	-
30	4	-2	-9	34	18	7	28	23.6	20	14	9	-
2014	Temprature (°C)			RH (%)			VR (km)			Wind (km/h)
April	high	avg	low	high	avg	low	high	avg	low	high	avg	high
1	20	13	6	86	40	6	27	23.6	20	18	11	-
2	16	13	10	36	22	14	28	25.8	22	14	8	-
3	15	12	8	17	8	4	30	26.4	20	22	16	-
4	19	10	1	18	9	4	25	23.8	20	11	10	-
5	19	14	8	9	6	4	30	26.6	20	22	14	-
6	19	14	9	24	11	5	30	25	20	18	12	-
7	20	14	8	40	19	6	30	25	20	18	7	-
8	22	15	8	31	16	7	25	22.2	20	22	8	-
9	23	18	13	15	12	8	25	23	20	18	13	-
10	16	14	11	93	78	35	13	12.2	12	18	14	-
11	16	12	8	99	82	56	14	9	0.9	11	6	-
12	17	14	10	98	74	38	25	16.5	0.7	14	7	-
13	19	14	9	81	53	21	24	21.6	20	14	8	-
14	22	17	12	70	34	12	25	21	15	32	17	-
15	11	10	9	92	89	82	15	12.4	11	25	16	-
16	10	9	8	92	89	82	20	16.2	6	18	14	-
17	17	12	7	92	66	32	20	18.4	15	7	5	-
18	18	14	9	91	69	36	25	20.8	12	14	7	-
19	16	12	9	94	43	12	27	23.6	20	11	8	-
20	14	11	8	36	27	17	20	19	15	18	10	-
21	17	14	10	50	26	7	30	26.4	20	18	9	-
22	19	12	5	47	23	7	28	25.2	20	14	8	-
23	22	16	10	52	33	9	30	26.4	20	22	14	-
24	22	16	5	79	45	16	25	20.2	8	50	17	-
25	11	6	0	92	59	21	23	19	12	22	15	-
26	15	10	4	63	29	8	20	17.6	8	11	7	-
27	18	12	6	49	22	6	27	23.8	20	11	7	-
28	20	13	6	53	21	4	28	26.2	22	14	7	-
29	22	15	8	30	14	5	30	26.6	22	11	7	-
30	24	18	12	25	13	4	30	26.8	22	18	8	-
2014	Temprature (°C)			RH (%)			VR (km)			Wind (km/h)
July	high	avg	low	high	avg	low	high	avg	low	high	avg	high
1	27	22	17	84	65	32	30	26.8	17	22	12	-
2	28	22	15	82	58	36	30	23.5	13	11	8	-
3	27	22	18	72	57	29	30	30	30	18	8	-
4	29	23	17	85	52	20	30	23.3	14	14	6	-
5	28	22	17	79	55	31	30	17.6	9	18	11	-
6	29	24	20	73	48	26	20	14.3	7	14	13	-
7	31	26	22	61	46	26	30	15.5	7	14	12	-
8	23	20	17	87	73	61	21	10.5	4.4	18	10	-
9	16	15	14	88	84	82	30	15.6	7	18	9	-
10	28	21	14	84	51	20	30	24.4	15	7	6	-
11	26	22	17	76	52	30	30	27.9	16	11	7	-
12	25	20	16	83	47	20	30	26.6	15	14	9	-
13	28	22	15	75	38	13	30	29.9	29	11	7	-
14	29	24	18	63	38	14	30	28.5	21	14	7	-
15	31	24	18	58	39	8	30	30	30	14	8	-
16	30	25	20	52	39	23	30	29.4	25	18	13	-
17	31	26	21	54	33	17	30	27.9	24	22	11	-
18	30	26	22	49	33	20	30	23.6	16	22	13	-
19	29	25	21	58	45	31	21	15.9	10	22	14	-
20	29	24	20	74	59	39	30	28.2	23	22	16	-
21	26	24	21	81	59	33	30	20.9	10	18	9	-
22	19	18	17	77	68	55	30	22.5	13	18	11	-
23	18	16	14	83	70	60	30	27.6	22	18	11	-
24	28	22	17	66	45	20	30	29.5	26	14	10	-
25	28	23	18	74	42	26	30	23	10	11	6	-
26	29	24	20	54	33	18	30	30	30	18	11	-
27	30	25	20	53	33	20	30	25.5	19	18	13	-
28	30	26	21	50	36	24	22	18.6	16	22	14	-
29	27	22	18	80	65	51	20	11.5	4.7	18	15	-
30	32	26	19	83	45	13	30	17.7	4.4	22	8	-
31	33	28	23	39	33	25	30	18.6	12	18	13	-
2014	Temprature (°C)			RH (%)			VR (km)			Wind (km/h)
October	high	avg	low	high	avg	low	high	avg	low	high	avg	high
1	19	16	12	91	56	20	30	17.1	0.8	25	11	-
2	21	16	10	67	38	13	30	26.1	18	11	7	-
3	22	17	12	69	52	30	30	26.4	22	25	12	-
4	18	13	8	68	42	19	30	30	30	18	10	-
5	16	11	6	69	36	12	30	28.5	18	14	8	-
6	20	14	8	53	40	30	30	25.7	14	22	12	-
7	21	16	10	78	60	39	19	10.2	4.4	18	11	-
8	21	16	12	80	64	38	21	8.6	3.5	14	7	-
9	21	17	13	83	59	34	14	7.1	2.3	22	15	-
10	17	15	11	65	54	41	9	7	4	22	16	-
11	8	6	3	85	76	66	30	23.6	9	22	15	-
12	9	6	4	77	49	22	30	29.6	27	11	8	-
13	12	6	1	74	45	22	30	26.3	17	11	5	-
14	18	11	4	65	34	8	30	25.6	15	22	10	-
15	15	10	4	57	25	9	30	22.8	11	18	9	-
16	18	12	5	39	25	11	30	26.7	23	14	6	-
17	20	14	8	58	30	5	30	25.3	17	7	5	-
18	18	12	7	49	29	16	30	26	23	11	5	-
19	19	14	10	93	43	10	30	24.4	8	11	7	-
20	18	12	5	62	33	13	30	22.6	13	11	6	-
21	19	12	6	62	29	7	30	25.4	15	11	5	-
22	21	14	8	61	34	9	30	25.5	15	11	8	-
23	22	15	8	48	26	6	30	27.4	18	18	9	-
24	22	14	7	40	20	5	30	29.4	25	11	8	-
25	22	14	7	53	27	7	30	23.1	16	11	5	-
26	21	14	7	45	23	8	30	27.4	14	14	7	-
27	17	12	8	58	31	17	30	16.1	8	22	14	-
28	12	10	9	69	58	47	19	11.4	6	22	18	-
29	8	7	6	94	88	82	8	5.3	3	18	16	-
30	12	10	7	92	77	61	17	9.6	3.1	11	10	-
31	8	6	4	93	71	48	30	24	9	22	13	-
